# Supplementary material for: Merging the occurrence possibility into gene co-expression network deciphers the importance of exogenous 2-oxoglutarate in improving the growth of rice seedlings under thiocyanate stress
Source: Front Plant Sci. 2023 Feb 23;14:1086098. doi: 10.3389/fpls.2023.1086098 (PMC9995760; doi:10.3389/fpls.2023.1086098)
Supplement: Supplementary file 1 [file DataSheet_1.xls]

## Sheet: SCN treatment
ROOT		control	SD	24mg/L	SD	96mg/L	SD	300mg/L	SD		SHOOT		control	SD	24mg/L	SD	96mg/L	SD	300mg/L	SD
	OsSPS1	1.0209	0.290657	1.3381	0.13952	1.39418	0.204434	1.46564	0.00694393			OsSPS1	1.00354	0.119088	1.06928	0.010573	1.03546	0.0546951	1.01028	0.0348556
	OsSPS2	1.01358	0.233832	0.528384	0.220298	0.456767	0.118903	0.378987	0.140246			OsSPS2	1.01858	0.273915	1.37429	0.0359466	1.74586	0.0358906	2.37655	0.299834
	OsSPS6	1.01654	0.258254	1.31295	0.14776	2.12445	0.190855	2.23603	0.055859			OsSPS6	1.002	0.0894857	1.21722	0.160047	0.880577	0.107484	0.614079	0.167921
	OsSPS4	1.00774	0.176294	0.475446	0.115492	0.876141	0.226299	0.793778	0.10149			OsSPS4	1.00012	0.0217229	0.907208	0.00990691	0.972462	0.225756	1.20813	0.0238122
	OsSPS5	1.00032	0.0358502	1.68978	0.0187917	1.72669	0.126163	1.46487	0.287498			OsSPS5	1.01803	0.26973	0.804623	0.0714751	0.793956	0.101587	0.380014	0.00362933
	OsTPS1	1.02104	0.29165	1.247	0.176278	1.29737	0.0237371	6.44822	0.280164			OsTPS1	1.01121	0.212367	0.899027	0.192145	0.449673	0.063821	0.297981	0.0212237
	OsTPS4	1.00037	0.0385825	0.781167	0.0371498	0.734701	0.0860149	0.612418	0.244753			OsTPS4	1.00506	0.142467	0.819009	0.00860402	0.829347	0.128056	0.976289	0.120036
	OsTPS5	1.01546	0.249652	2.53955	0.085049	4.02057	0.102961	5.29064	0.166027			OsTPS5	1.01139	0.214023	1.71035	0.202353	3.1838	0.194083	5.25147	0.0564505
	OsTPS8	1.0008	0.0564359	0.894469	0.0128402	1.14362	0.0891484	1.83991	0.29442			OsTPS8	1.01378	0.235612	1.9072	0.240853	4.15813	0.274021	4.91229	0.282718
	OsTPS9	1.00223	0.0944604	2.75058	0.179374	1.23113	0.188335	1.14748	0.106592			OsTPS9	1.01814	0.27061	1.51187	0.165148	0.414887	0.170103	0.269599	0.0792816
	OsERS1	1.00739	0.172257	0.976815	0.0600442	1.65582	0.0646353	1.90274	0.174571			OsERS1	1.01995	0.283862	1.02724	0.0890803	1.09796	0.0204456	2.07708	0.0304609
	OsERS2	1.01834	0.272058	1.23274	0.0843536	1.63226	0.279565	0.6279	0.0610016			OsERS2	1.01029	0.203441	1.77737	0.0127202	1.51808	0.225737	1.0873	0.261048
	OsERS3	1.0146	0.24254	1.27528	0.151786	1.30319	0.244741	1.34437	0.292922			OsERS3	1.00043	0.0416217	2.88881	0.229668	3.19956	0.0576485	3.71884	0.299699
	Osppc1	1.01114	0.211678	0.950514	0.133855	1.08242	0.169547	1.58981	0.001923			Osppc1	1.00311	0.111665	1.26397	0.0010806	2.21033	0.157133	4.18418	0.180703
	Osppc2a	1.00497	0.141239	1.20946	0.151681	1.46631	0.130398	1.81344	0.153362			Osppc2a	1.00847	0.184451	1.9648	0.158848	2.33535	0.264564	2.94399	0.0199233
	Osppc2b	1.00042	0.0410504	1.81418	0.096353	1.51655	0.30381	1.2038	0.219325			Osppc2b	1.00059	0.0486701	1.49174	0.251624	1.67814	0.265916	3.01705	0.0254395
	Osppc3	1.00107	0.0655912	0.325235	0.18608	0.557414	0.0723611	1.93369	0.00302153			Osppc3	1.01264	0.225543	0.309418	0.00217611	0.240095	0.0302288	0.238643	0.0234195
	Osppc4	1.0168	0.26031	1.05582	0.148684	1.23492	0.000635325	3.52586	0.111597			Osppc4	1.00614	0.15694	1.11873	0.0610683	0.595838	0.044289	0.173558	0.0512693
	OsNIA1	1.00363	0.120654	4.70059	0.347283	6.08363	0.546311	2.71358	0.489661			OsNIA1	1.00061	0.0494679	1.61918	0.214981	0.731043	0.0134405	0.254354	0.0185132
	OsNIA2	1.00005	0.0146367	2.12838	0.181566	1.6395	0.0932552	1.84937	0.0775426			OsNIA2	1.00001	0.00603486	2.15217	0.0649954	1.44475	0.0630919	0.855184	0.000878875
	OsNR1	1.00061	0.0492419	3.20466	0.114263	2.48822	0.425441	2.53169	0.164815			OsNR1	1.0008	0.0565551	1.67994	0.01	1.34462	0.0687431	0.740126	0.0389769
	OsGS1;1	1.00129	0.0717963	0.965401	0.0773873	0.855169	0.00451699	0.780789	0.00252758			OsGS1;1	1.00165	0.0812334	0.998102	0.0065877	0.976943	0.0416707	0.846019	0.159917
	OsGS1;2	1.00788	0.177931	1.47599	0.144	1.45207	0.103144	2.15307	0.161336			OsGS1;2	1.00239	0.0978265	1.04041	0.117622	1.01453	0.0538292	0.951779	0.0240016
	OsGS1;3	1.00884	0.188482	1.94287	0.00836967	2.10317	0.134927	2.75672	0.027138			OsGS1;3	1.00163	0.0806986	1.45453	0.320684	2.02691	0.124886	3.59386	0.622556
	OsGS2	1.01643	0.257437	1.72354	0.251992	1.98953	0.198396	5.37701	0.0223571			OsGS2	1.00072	0.0534982	1.694	0.108463	2.02464	0.0445914	2.77469	0.209876
	OsNiR-1	1.01249	0.224191	2.21378	0.029845	3.63389	0.120009	4.50974	0.0892463			OsNiR-1	1.00241	0.0982196	3.8825	0.279898	2.21029	0.0821237	1.98787	0.128936
	OsNiR-2	1.00838	0.18348	1.43006	0.132954	0.868068	0.0727018	0.75153	0.00924272			OsNiR-2	1.00013	0.0228978	0.638769	0.145043	0.459519	0.111333	0.286807	0.229776
	OsNiR-3	1.01555	0.250372	1.15435	0.0837664	0.708175	0.0502326	0.88148	0.0740715			OsNiR-3	1.00056	0.0471283	2.23711	0.0920645	1.61994	0.250633	1.26738	0.16351
	OsIDHc;2	1.00125	0.0708135	0.728159	0.018445	0.645979	0.169288	0.620063	0.155088			OsIDHc;2	1.00012	0.0219139	1.12982	0.0389754	1.41048	0.0665024	3.39184	0.150903
	OsIDHc;1	1.00055	0.0467777	1.80587	0.0537007	1.85448	0.0733514	2.36844	0.221114			OsIDHc;1	1.00008	0.0178869	0.930733	0.207257	0.754667	0.037235	0.746791	0.130752
	OsIDHa	1.00442	0.133067	1.23079	0.182904	1.28893	0.0855653	1.3486	0.172307			OsIDHa	1.00061	0.0493599	1.23542	0.157304	0.937616	0.0478169	1.06406	0.209102
	OsIDH1	1.00257	0.101365	1.10854	0.112843	1.52258	0.0354173	0.999742	0.0623031			OsIDH1	1.00336	0.116078	1.92578	0.0189616	2.14317	0.138418	2.22561	0.0585283
	OsICDH1	1.01813	0.270502	0.587351	0.195061	1.16618	0.126305	0.617707	0.221031			OsICDH1	1.00032	0.0360193	1.93788	0.0110288	2.03004	0.0199041	3.01771	0.119093
	OsICDH2	1.00005	0.0134851	1.66192	0.0119168	1.93586	0.0326957	1.97602	0.0363316			OsICDH2	1	0.00342578	2.22564	0.00995626	1.9208	0.0223392	1.90193	0.0193422
	OsICDH3	1.01658	0.258625	3.29128	0.224073	3.86555	0.000355947	4.99794	0.0541057			OsICDH3	1.00798	0.179	0.853179	0.0708902	0.925257	0.0436993	1.25023	0.0838933
	OsICDH4	1.00117	0.0684615	1.612	0.276318	1.80535	0.115389	1.78273	0.224301			OsICDH4	1.00048	0.0437226	1.29194	0.102014	1.70869	0.0751432	3.66832	0.203466
	OsGDH1	1.00001	0.00598507	1.61846	0.0864559	1.83406	0.202345	3.03962	0.505074			OsGDH1	1.01023	0.202769	1.7454	0.188195	2.53072	0.094318	5.745	0.791158
	OsGDH2	1.00069	0.0524889	1.5275	0.188215	1.64338	0.14639	2.0243	0.343969			OsGDH2	1.00679	0.165042	1.76528	0.298439	2.17507	0.183408	3.09509	0.0111928
	OsGDH3	1.01319	0.230413	1.65554	0.1735	1.27131	0.21446	0.594124	0.0689548			OsGDH3	1	0.00262766	0.278768	0.0692437	0.33805	0.0815777	0.287318	0.0132065
	OsGDH4	1.00451	0.134512	1.86459	0.37535	2.32732	0.191021	2.59278	0.179788			OsGDH4	1.00022	0.0297735	1.22213	0.171803	1.38383	0.15487	1.38242	0.093965

## Sheet: SCN+2-OG treatment
ROOT		control	SD	倍数	SD	24mg/L	SD	96mg/L	SD	300mg/L	SD		SHOOT		control	SD	倍数	SD	24mg/L	SD	96mg/L	SD	300mg/L
	OsSPS1	1.00052	0.0455787	1.56397	0.159438	1.6826	0.423277	4.3699	0.371865	4.85241	0.0478823			OsSPS1	1.00495	0.140899	2.84946	0.0486147	1.0905	0.658296	1.54551	0.205826	1.59074
	OsSPS2	1.00959	0.19634	0.579014	0.037555	0.828063	0.122832	0.891832	0.020328	0.973021	0.0120563			OsSPS2	1.00059	0.0484856	1.2674	0.203995	0.582461	0.0354213	0.756871	0.0324872	0.797525
	OsSPS6	1.00001	0.00695847	1.14297	0.203311	1.29172	0.213501	2.08306	0.189768	2.194	0.196969			OsSPS6	1.00118	0.0685927	1.38899	0.18022	0.924336	0.0965292	0.902544	0.00492339	0.901964
	OsSPS4	1.01272	0.22626	0.892887	0.0170763	0.936941	0.0931602	1.03804	0.000965418	1.16097	0.229143			OsSPS4	1.00003	0.0104716	1.32977	0.0765349	0.739255	0.0625962	0.719112	0.0580255	0.614679
	OsSPS5	1.01705	0.262275	1.51084	0.000563644	1.74707	0.171429	6.2045	0.320846	5.32018	0.103694			OsSPS5	1.01546	0.249655	1.67838	0.210856	1.76556	0.231462	2.20807	0.500215	0.765007
	OsTPS1	1.00539	0.147048	0.702508	0.00786923	0.800906	0.028018	1.04472	0.146186	1.24874	0.164642			OsTPS1	1.00096	0.062081	1.8413	0.237011	0.926044	0.0288724	0.799386	0.153387	0.610021
	OsTPS4	1.0199	0.283528	0.554794	0.0420834	0.798934	0.148441	1.19081	0.111234	0.759906	0.048909			OsTPS4	1.01461	0.242597	1.8721	0.0333265	1.06607	0.106633	0.862453	0.126551	0.847945
	OsTPS5	1.00541	0.147254	0.896132	0.0781432	1.35121	0.251765	2.54544	0.115324	2.47931	0.0374855			OsTPS5	1.01782	0.268168	1.17813	0.133286	0.526239	0.276298	0.45134	0.0503344	0.42737
	OsTPS8	1.0158	0.252418	1.20373	0.268778	1.8132	0.291791	4.54013	0.217178	4.65765	0.136202			OsTPS8	1.00424	0.130378	1.82037	0.192808	1.31064	0.108835	1.24514	0.0333889	1.23006
	OsTPS9	1.00008	0.0183691	1.45724	0.149318	0.446973	0.247142	1.81394	0.148445	3.64722	0.204208			OsTPS9	1.00424	0.130378	1.25521	0.173787	0.689624	0.000590711	0.667751	0.0890877	0.457074
	OsERS1	1.00842	0.183857	0.618035	0.169381	0.508499	0.1736	0.439639	0.0606913	0.437574	0.067522			OsERS1	1.00012	0.0221822	1.90845	0.181089	1.90812	0.204267	2.49821	0.116309	3.66848
	OsERS2	1.00177	0.0842222	0.795989	0.000878647	0.924505	0.0405252	1.49951	0.0402359	1.40715	0.172246			OsERS2	1.02144	0.294408	2.03215	0.264332	1.35389	0.20344	1.37746	0.2109	1.4436
	OsERS3	1.00201	0.0896706	0.807106	0.0991728	0.748946	0.00542854	0.727018	0.0637832	0.708187	0.0573418			OsERS3	1.00854	0.18526	1.53954	0.254405	2.53527	0.108768	3.14214	0.192744	5.14237
	Osppc1	1.00802	0.179507	0.843237	0.12335	0.804884	0.0339215	0.648211	0.156954	0.60661	0.0306394			Osppc1	1.00001	0.00649244	1.79562	0.285237	1.76478	0.187098	2.26654	0.109876	3.04272
	Osppc2a	1.00757	0.17436	0.742873	0.115605	0.775171	0.01956	0.603685	0.0482518	0.592741	0.0708912			Osppc2a	1	0.00292006	2.27001	0.179005	2.33836	0.0535778	2.91191	0.00542359	2.75073
	Osppc2b	1.01367	0.23466	1.3227	0.160253	0.428567	0.110447	0.279866	0.0740161	0.675281	0.260941			Osppc2b	1.00798	0.179007	0.647466	0.230514	0.396883	0.0161738	0.572926	0.00274749	1.70167
	Osppc3	1.01626	0.256036	2.90688	0.250183	2.04579	0.0174694	2.37558	0.100298	3.54346	0.191034			Osppc3	1.0087	0.186957	2.70951	0.150469	0.841324	0.0111061	0.793875	0.0506349	0.459844
	Osppc4	1.00342	0.117056	2.48938	0.197609	2.43456	0.272383	4.06342	0.249505	4.6886	0.230166			Osppc4	1.0018	0.0850032	3.06495	0.0850714	2.57801	0.0904549	3.12298	0.0735473	0.823156
	OsNIA1	1.00074	0.0544995	0.680941	0.257504	1.30403	0.218185	2.19644	0.037237	1.38887	0.0215344			OsNIA1	1.00074	0.0544995	2.83001	0.231783	3.89359	0.162794	3.50743	0.22384	1.40802
	OsNIA2	1.00901	0.190275	1.09211	0.150386	1.75998	0.0356255	2.99979	0.238814	2.1082	0.139949			OsNIA2	1.00407	0.127744	2.77485	0.199341	2.1957	0.0814912	2.64546	0.00811846	1.22402
	OsNR1	1.01204	0.220158	1.21624	0.245236	1.17865	0.029218	2.45381	0.0490762	1.52358	0.180237			OsNR1	1.00356	0.119472	1.48831	0.0595894	2.83338	0.0779557	2.59149	0.174351	1.0552
	OsGS1;1	1.00376	0.122689	0.895873	0.135705	0.9643	0.107683	1.09058	0.0336023	0.831399	0.251475			OsGS1;1	1.00391	0.125124	1.42095	0.0038398	1.27907	0.20285	1.36916	0.0971939	0.840389
	OsGS1;2	1.00301	0.109892	0.894884	0.170161	2.12037	0.0622812	2.67974	0.0773439	3.63672	0.0444198			OsGS1;2	1.00451	0.134443	1.56646	0.198756	1.58342	0.0714552	2.61885	0.0591063	1.46403
	OsGS1;3	1.00104	0.0644349	0.680669	0.337478	1.45783	0.037193	1.25275	0.210977	1.81998	0.0574654			OsGS1;3	1.00462	0.136126	2.18889	0.0698535	1.20871	0.0140776	1.78598	0.127493	3.14357
	OsGS2	1.01298	0.228633	0.924993	0.228297	0.613355	0.0989446	2.21665	0.0449596	0.939645	0.21356			OsGS2	1.00018	0.0269973	2.41641	0.193402	1.77466	0.232568	1.92448	0.278969	1.54691
	OsNiR-1	1.00713	0.169194	1.09091	0.220372	2.14699	0.0323818	5.49853	0.0592606	5.98517	0.298126			OsNiR-1	1.00002	0.00810876	2.62551	0.103261	4.83986	0.0859268	7.48606	0.0298449	6.54616
	OsNiR-2	1.0335	0.369095	1.23435	0.238175	1.17181	0.242231	3.31436	0.055788	3.22025	0.141001			OsNiR-2	1.00695	0.167035	1.46172	0.0485391	1.6209	0.137653	2.05944	0.232766	0.825594
	OsNiR-3	1.00128	0.0716481	1.17627	0.144471	1.85039	0.122258	5.87823	0.00169675	6.41578	0.18938			OsNiR-3	1.00112	0.0670331	2.12121	0.119449	7.54053	0.228136	8.55459	0.0737572	5.37044
	OsIDHc;2	1.00972	0.197708	0.798927	0.173247	0.970498	0.186144	0.77571	0.0887565	0.676489	0.00923018			OsIDHc;2	1.00967	0.197135	2.21465	0.158854	1.22312	0.122044	1.47222	0.132211	1.31578
	OsIDHc;1	1.00006	0.0149392	1.0495	0.163359	1.28238	0.055154	1.18905	0.014967	1.29364	0.0704623			OsIDHc;1	1.00497	0.141141	1.31411	0.260108	1.04549	0.0105884	1.38603	0.217353	1.07462
	OsIDHa	1.01154	0.215428	0.920006	0.059176	0.820086	0.00577245	0.906526	0.10928	0.890588	0.00793199			OsIDHa	1.00016	0.0249487	1.34816	0.0775922	1.17843	0.120379	1.33852	0.134475	1.40432
	OsIDH1	1.0058	0.152533	0.84917	0.21483	0.733625	0.0540949	0.593042	0.103827	0.568395	0.0378979			OsIDH1	1.0053	0.145768	1.49485	0.116872	1.21925	0.0118495	1.80898	0.213518	1.40526
	OsICDH1	1.00036	0.0379432	1	0.023	2.84115	0.151004	2.83404	0.104131	2.06857	0.0953545			OsICDH1	1.00822	0.181702	1.74361	0.432703	0.617196	0.0579405	0.166433	0.00809518	0.138711
	OsICDH2	1.00059	0.0485328	0.820979	0.0466049	2.90106	0.0385211	2.34351	0.0274365	1.8238	0.151987			OsICDH2	1.00095	0.0616118	1.52153	0.269582	1.33186	0.0160174	1.61432	0.100523	1.3456
	OsICDH3	1.0011	0.0664281	0.873716	0.0730413	1.50676	0.0144229	1.20712	0.133551	1.19129	0.173704			OsICDH3	1.00264	0.102824	1.54184	0.193723	1.30018	0.0922999	1.64652	0.11913	1.8425
	OsICDH4	1.01295	0.228299	0.734371	0.257024	3.38226	0.234126	6.31545	0.0170189	10.7799	0.191636			OsICDH4	1.00365	0.120903	1.62864	0.252857	1.19158	0.11367	1.383	0.114378	1.67305
	OsGDH1	1.0056	0.149909	0.955945	0.227325	1.22364	0.231569	1.54282	0.134152	1.84758	0.14043			OsGDH1	1.01366	0.234552	1.88839	0.280616	1.77544	0.171225	3.14209	0.117229	2.76399
	OsGDH2	1.00577	0.152184	0.826335	0.0443534	1.63691	0.115787	2.60644	0.124258	3.30483	0.0519115			OsGDH2	1.00044	0.0419771	1.41572	0.200637	1.22082	0.220735	1.74984	0.196599	1.14671
	OsGDH3	1.01535	0.248745	2.85332	0.241111	1.95584	0.0583469	1.47912	0.108436	1.25951	0.198362			OsGDH3	1.00229	0.0956792	0.525013	0.319829	0.259274	0.024407	0.279706	0.0842679	0.336387
	OsGDH4	1.00676	0.164716	0.4957	0.0280487	0.910154	0.0122764	1.05358	0.0459369	0.866149	0.0594026			OsGDH4	1.01179	0.217803	1.89368	0.058946	1.0625	0.191843	1.11025	0.226929	0.913994

## Sheet: CN%（SCN treatment）
Root	conc.	m1	m2	DW g -R	C %-R		N %-R			Shoot	conc.	m1	m2	DW g -R	C %-R		N %-R
Control	1—1	1.23	1.62	0.0708	38.19	36.9875	2.02	1.995		Control	1—1	1.23	1.62	0.1362	40.2	40.305	2.73	2.79
	1—2	1.22	1.63	0.07	35.52	1.10083	1.93	0.0960902			1—2	1.22	1.63	0.1402	40.39	0.532447	2.97	0.121106
	1—3	1.22	1.57	0.0714	37.14		1.91				1—3	1.22	1.57	0.1386	40.96		2.71
	1—4	1.23	1.59	0.0726	37.1		2.12				1—4	1.23	1.59	0.1409	39.67		2.75
24	3—1	1.18	1.41	0.0642	37.91	36.935	2.34	2.2575		24	3—1	1.18	1.41	0.1326	40.72	40.145	3.63	3.4375
	3—2	1.21	1.48	0.0596	36.93	0.864157	2.15	0.138894			3—2	1.21	1.48	0.1354	39.01	0.782496	3.36	0.144309
	3—3	1.18	1.43	0.0553	35.81		2.13				3—3	1.18	1.43	0.1352	40.6		3.3
	3—4	1.2	1.46	0.0669	37.09		2.41				3—4	1.2	1.46	0.1246	40.25		3.46
96	5—1	1.18	1.35	0.0642	36.67	36.5825	2.98	3.1625		96	5—1	1.18	1.35	0.1153	39.02	39.3525	3.36	3.43
	5—2	1.19	1.36	0.054	35.54	0.735453	2.91	0.253295			5—2	1.19	1.36	0.1201	39.13	0.483486	3.46	0.0571548
	5—3	1.18	1.36	0.064	36.87		3.36				5—3	1.18	1.36	0.1172	39.19		3.41
	5—4	1.19	1.37	0.0567	37.25		3.4				5—4	1.19	1.37	0.105	40.07		3.49
300	7—1	1.2	1.31	0.0516	38.49	37.0425	5.11	5.2775		300	7—1	1.2	1.31	0.1151	39.99	39.925	3.89	3.61
	7—2	1.19	1.28	0.0547	39.25	2.87717	5.45	0.148633			7—2	1.19	1.28	0.1114	40.35	0.319218	3.42	0.199165
	7—3	1.23	1.28	0.0531	37.58		5.21				7—3	1.23	1.28	0.1234	39.66		3.55
	7—4	1.19	1.31	0.0539	32.85		5.34				7—4	1.19	1.31	0.1236	39.7		3.58

## Sheet: CN% (SCN+2-OG treatment)
Root	conc.	m1	m2	DW g -R	C %-R		N %-R			Shoot	conc.	m1	m2	DW g -R	C %-R		N %-R
0--without2-OG	1	1.25	1.67	0.0683	38.1	38.745	1.88	1.755		0--without2-OG	1	1.25	1.67	0.1252	40.4	40.5	2.96	2.6725
		1.24	1.64	0.0678	39.82	0.746972	1.79	0.0994987				1.24	1.64	0.1251	40.35	0.209921	2.62	0.195171
		1.24	1.76	0.0829	38.46		1.67					1.24	1.76	0.1438	40.81		2.53
		1.23	1.72	0.081	38.6		1.68					1.23	1.72	0.1337	40.44		2.58
0--with2-OG	2	1.2	1.55	0.0669	35.46	38.22	1.69	1.7725		0--with2-OG	2	1.2	1.55	0.1315	41.29	40.9025	3.05	2.8225
		1.22	1.66	0.0658	38.5	1.91506	1.74	0.0767572				1.22	1.66	0.1223	41.04	0.332202	2.75	0.170367
		1.23	1.54	0.0649	39.8		1.87					1.23	1.54	0.1219	40.75		2.84
		1.22	1.59	0.0686	39.12		1.79					1.22	1.59	0.1339	40.53		2.65
24	4	1.2	1.51	0.0723	39.16	37.6325	1.8	1.725		24	4	1.2	1.51	0.1189	40.16	40.655	3.01	3.03
		1.21	1.46	0.0588	35.21	1.78461	1.64	0.0675771				1.21	1.46	0.1121	40.44	0.425872	3.08	0.0844591
		1.23	1.56	0.0647	38.77		1.75					1.23	1.56	0.1229	40.99		3.11
		1.21	1.55	0.0657	37.39		1.71					1.21	1.55	0.1147	41.03		2.92
96	6	1.22	1.47	0.0683	32.93	37.3125	1.58	1.8325		96	6	1.22	1.47	0.1182	40.53	40.4675	3.01	2.98
		1.21	1.53	0.0673	39.4	2.96661	1.84	0.178022				1.21	1.53	0.1203	40.71	0.347023	2.87	0.0752773
		1.24	1.51	0.0643	38.78		1.93					1.24	1.51	0.1122	40.67		3
		1.2	1.48	0.0644	38.14		1.98					1.2	1.48	0.1111	39.96		3.04
300	8	1.2	1.42	0.0572	39.69	37.12	1.91	1.8425		300	8	1.2	1.42	0.1153	38.69	38.8225	2.89	3.1025
		1.21	1.41	0.0656	36.03	2.0137	1.79	0.057373				1.21	1.41	0.11	38.59	0.316583	3.05	0.166808
		1.22	1.42	0.0709	35.1		1.87					1.22	1.42	0.1043	39.29		3.25
		1.23	1.41	0.061	37.66		1.8					1.23	1.41	0.1093	38.72		3.22
